# Supplementary material for: Transcriptomic Analysis Provides Insights into the Differential Effects of Aluminum on Peanut (Arachis hypogaea L.)
Source: Genes (Basel). 2022 Oct 10;13(10):1830. doi: 10.3390/genes13101830 (PMC9602356; doi:10.3390/genes13101830)
Supplement: Supplementary file 1 [file genes-13-01830-s001.zip]

Archive with 1 entries (1 files):
- genes-1904878-supplementary.pdf
